# Supplementary material for: Modular MA-XRF Scanner Development in the Multi-Analytical Characterisation of a 17th Century Azulejo from Portugal
Source: Sensors (Basel). 2021 Mar 9;21(5):1913. doi: 10.3390/s21051913 (PMC7967215; doi:10.3390/s21051913)
Supplement: Supplementary file 1 [file sensors-21-01913-s001.zip]

Archive with 2 entries (2 files):
- Supplementary Material 2.xlsx
- Supplementary Material 1.pdf
