# Supplementary material for: Modular MA-XRF Scanner Development in the Multi-Analytical Characterisation of a 17th Century Azulejo from Portugal
Source: Sensors (Basel). 2021 Mar 9;21(5):1913. doi: 10.3390/s21051913 (PMC7967215; doi:10.3390/s21051913)
Supplement: Supplementary file 1 [file sensors-21-01913-s001.zip › Supplementary Material 2.xlsx]

## Sheet: Sheet1
	Spectrum	Layers composition (Element Z)
		6	8	11	13	14	15	19	20	22	23	24	25	26	27	28	29	30	31	33	37	38	40	47	48	50	51	56	62	82	83
	Ceramic + White
	Layer 1 (wt%)	6.92	23.125	23.038	23.5	-	20	0.4	4.45	0.2	0.01	0.007	0.015	1.6	-	-	0.005	0.1	-	-	0.01	0.035	0.015	-	0.05	-	-	-	-	0.32	-
	Layer 2 (wt%)	-	49.64	-	-	21.21	-	4.5	-	0.4	0.01	-	-	0.43	-	-	-	0.05	-	-	0.07	-	0.04	-	-	7.5	-	-	-	16	0.15
	Dark Blue
	Layer 1 (wt%)	6.92	23.125	23.038	23.5	-	20	0.4	4.45	0.2	0.01	0.007	0.015	1.6	-	-	0.005	0.1	-	-	0.01	0.035	0.015	-	0.05	-	-	-	-	0.32	-
	Layer 2 (wt%)	-	49.64	-	-	21.21	-	4.5	-	0.4	0.01	-	-	0.43	-	-	-	0.05	-	-	0.07	-	0.04	-	-	7.5	-	-	-	16	0.15
	Layer 3 (wt%)	-	45.12	-	-	37.23	-	2	1.5	0.5	-	0.05	-	2.8	1.5	0.4	-	0.2	0.1	0.7	-	-	-	0.3	0.3	-	0.3	-	-	7	-
	Light Blue
	Layer 1 (wt%)	6.92	23.125	23.038	23.5	-	20	0.4	4.45	0.2	0.01	0.007	0.015	1.6	-	-	0.005	0.1	-	-	0.01	0.035	0.015	-	0.05	-	-	-	-	0.32	-
	Layer 2 (wt%)	-	48.64	-	-	21.24	-	4.5	-	0.4	0.01	-	-	0.4	-	-	-	0.05	-	-	0.07	-	0.04	-	-	7.5	-	-	-	17	0.15
	Layer 3 (wt%)	-	45.62	-	-	37.33	-	4	1.5	0.2	-	-	0.05	1.2	0.4	0.1	-	0.05	0.1	-	-	-	-	0.3	0.3	-	0.3	-	-	8.5	-
	Yellow
	Layer 1 (wt%)	6.92	23.125	23.038	23.5	-	20	0.4	4.45	0.2	0.01	0.007	0.015	1.6	-	-	0.005	0.1	-	-	0.01	0.035	0.015	-	0.05	-	-	-	-	0.32	-
	Layer 2 (wt%)	-	48.64	-	-	21.24	-	4.5	-	0.4	0.01	-	-	0.4	-	-	-	0.05	-	-	0.07	-	0.04	-	-	7.5	-	-	-	17	0.15
	Layer 3 (wt%)	-	2	-	-	24.58	-	1.8	-	0.1	-	-	-	1	0.1	0.1	-	0.7	0.12	-	-	-	-	0.15	0.3	-	15	0.2	0.15	22	-
